# Supplementary material for: Apicortin, a Putative Apicomplexan-Specific Protein, Is Present in Deep-Branching Opisthokonts
Source: Biology (Basel). 2025 May 28;14(6):620. doi: 10.3390/biology14060620 (PMC12189498; doi:10.3390/biology14060620)
Supplement: Supplementary file 1 [file biology-14-00620-s001.zip]

Archive with 1 entries (1 files):
- biology-3594513-supplementary.pdf
